# Supplementary material for: Lipoic Acid-Functionalized Hexanuclear Manganese(III) Nanomagnets Suitable for Surface Grafting
Source: Int J Mol Sci. 2023 May 12;24(10):8645. doi: 10.3390/ijms24108645 (PMC10218575; doi:10.3390/ijms24108645)
Supplement: Supplementary file 1 [file ijms-24-08645-s001.zip]

Archive with 1 entries (1 files):
- ijms-2350141-supplementary.pdf
